# Supplementary material for: Using evidence in mental health policy agenda-setting in low- and middle-income countries: a conceptual meta-framework from a scoping umbrella review
Source: Health Policy Plan. 2023 Jun 17;38(7):876–93. doi: 10.1093/heapol/czad038 (PMC10394497; doi:10.1093/heapol/czad038)
Supplement: czad038_Supp [file czad038_supp.zip]

Archive with 5 entries (5 files):
- suppl_data/PRISMA Checklist.docx
- suppl_data/PRISMA-S Checklist.docx
- suppl_data/SI 1.docx
- suppl_data/SI 2.docx
- suppl_data/SI 3.docx
